# Supplementary material for: Thrombocytosis portends adverse prognostic significance in patients with stage II colorectal carcinoma
Source: F1000Res. 2014 Oct 20;3:180. Originally published 2014 Jul 31. [Version 2] doi: 10.12688/f1000research.4856.2 (PMC4240242; doi:10.12688/f1000research.4856.2)
Supplement: Data of thrombocytosis in colon cancer patients — This data set contains the medical records of patients diagnosed with colon cancer at the Monmouth Medical Center between 2004 and 2013. [file f1000research-3-5910-s0000.tgz]

Archive with 1 entries (1 files):
- 21686396-80b9-46ab-8d08-fc25001fddd8_Szallasi_raw_data_final.csv
