# Supplementary material for: Thrombocytosis portends adverse prognostic significance in patients with stage II colorectal carcinoma
Source: F1000Res. 2014 Oct 20;3:180. Originally published 2014 Jul 31. [Version 2] doi: 10.12688/f1000research.4856.2 (PMC4240242; doi:10.12688/f1000research.4856.2)
Supplement: Data of thrombocytosis in colon cancer patients — This data set contains the medical records of patients diagnosed with colon cancer at the Monmouth Medical Center between 2004 and 2013. [file f1000research-3-5910-s0000.tgz › 21686396-80b9-46ab-8d08-fc25001fddd8_Szallasi_raw_data_final.csv]

Patient	Location	Location1	Gender	Platelets	Lymphocytes	Absolute lymphocytes	MSI	Stage	Grade	Date of Specimen	Column	Vital Status	Date of Last contact	Date of first encounter	Date of diagnosis	Age at diagnosis
1	Colon		F	224	1	1	None	T4N1	2	Jan-04		Dead	Feb-04	Jan-04	Dec-03	81
2	Right Colon		F	197	11	1	None	T2N0	Well differentiated	Jan-04		Dead	Feb-09	Jan-04	Nov-03	81
3	Left colon		F	213	23	1	None	T3N2	Moderately differentiated	Jan-04		Dead	Mar-07	Jan-04	Jan-04	35
4	Terminal ileum & colon	Right colon	M	152	54	2	None	T3N0	Well to moderately differentiated	Jan-05		Dead	Nov-05	Feb-05	Feb-05	58
5	Ascending colon	Right colon	F	263	12	1	None	None	None	Jan-04		Dead	Mar-04	Jan-04	Jan-04	91
6	Transverse colon		F	258	8	0	None	T3N2	Poorly differentiated	Feb-04		Dead	Sep-04	Feb-04	Dec-03	84
7	Liver with mets		M	298	25	2	None	None	None	Feb-04	Mets to liver - only specimen	Dead	May-05	Feb-04	Feb-04	79
8	Colon		M	426	12	1	None	None	Poorly differentiated signet ring adenocarcinoma	Feb-04	Signet ring	Alive	Aug-04	Feb-04	Feb-04	72
9	Ascending	Right colon	F	None	None	None	None	None	Moderately to poorly differentiated	Feb-04	Sigmoid biopsy is only specimen	Alive	Aug-11	Feb-04	Feb-04	68
10	Colon		M	332	18	1	None	None	Carcinoma in situ	2/5/2004 and 6/11/2004		Alive	Mar-13	Mar-04	Feb-04	49
11	Sigmoid	Left colon	M	254	37	6	None	None	None	Apr-04		Dead	Nov-04	Apr-04	Mar-04	72
12	Transverse and Descending Colon	Left colon	M	274	2	1	None	Intramucosal carcinoma	None	Apr-04		Dead	Dec-10	Apr-04	Apr-04	81
13	Right Colon		M	284	9	1	None	T3N0	Well to moderately differentiated	Apr-04		Dead	Oct-07	Apr-04	Apr-04	83
14	Descending Colon	Left colon	F	None	None	None	None	None	Moderately differentiated found in 2008 specimen	Apr-04		Dead	May-09	Apr-04	Apr-04	80
15	None		F	193	5	1	None	None	None	Apr-04	No cancer	Alive	Oct-12	Apr-04	Mar-04	78
16	Right Colon		M	344	23	2	None	T4N1V1	2	Feb-04		Dead	Jun-04	Apr-04	Apr-04	89
17	Right Colon		F	308	15	1	None	T3N0	Poorly differentiated	May-04		Dead	Mar-05	Apr-04	Apr-04	87
18	Right Colon		M	173	5	1	None	T3N0	2	May-04	focal mucinous differentiation	Alive	Nov-12	May-04	May-04	57
19	Right Colon		F	279	16	2	None	T3N1	2	Jun-04		Alive	Sep-06	Jun-04	Jun-04	74
20	Colon		M	None	None	None	None	T3N0	2	Jul-04		Alive	Dec-12	Jun-04	Jun-04	62
21	Sigmoid colon	Left colon	M	None	None	None	None	None	None	Jun-04		Alive	Dec-12	Jun-04	May-04	57
22	Sigmoid colon	Left colon	M	443	10	2	None	pT4N2M1	Poorly differentiated	Jul-04		Dead	Feb-06	Jun-04	Jul-04	77
23	Ascending colon	Right colon	F	364	33	2	None	T3N2M1	2	Jun-04		Dead	Jul-07	Jun-04	Jun-04	62
24	Left colon		M	262	10	1	None	T3N0	Well to focally moderately differentiated	Jun-04		Dead	Dec-07	Jun-04	Jun-04	81
25	Colon	Left colon	F	242	15	1	None	T3N0M1	Carcinoid	Jul-04	Carcinoid Tumor	Dead	Feb-06	Jul-04	Jul-04	77
26	Sigmoid		M	None	None	None	None	T4N0	Well differentiated	Jul-04	Mucinous	Alive	Dec-12	Jul-04	Jul-04	72
27	Hepatic flexure	Right colon	F	None	None	None	None	None	None	Jul-04		Alive	May-09	Jul-04	Jul-04	74
28	Rectosigmoid		M	220	18	2	None	None	None	Jul-04	Carcinoid	Alive	Jan-12	Jul-04	Jul-04	65
29	Rectosigmoid		F	174	10	1	None	T3N0MX	Moderately to poorly differentiated	Aug-04		Alive	Apr-13	Jul-04	Jul-04	68
30	Ascending colon	Right colon	F	None	None	None	None	None	None	Aug-04	Biopsy - only specimen	Alive	Mar-12	Aug-04	Aug-04	57
31	Sigmoid	Left colon	F	402	16	2	None	T4bN2M1	Well to moderately differentiated	Aug-04		Alive	Nov-12	Aug-04	Jul-04	81
32	Right colon		M	225	12	1	None	T1N0	Well differentiated	Oct-04		Alive	May-13	Sep-04	Sep-04	60
33	Colon		M	326	5	1	None	T3N1	Moderately differentiated	Sep-04		Dead	Jun-09	Sep-04	Sep-04	81
34	Sigmoid	Left colon	M	196	35	2	None	None	None	Sep-04		Dead	Sep-08	Sep-04	Sep-04	65
35	Right colon		M	380	2	0	None	T3N2	Moderately differentiated	Sep-04		Dead	Jun-05	Sep-04	Aug-04	84
36	Cecum and ascending	Right colon	M	646	3	1	None	T3N0, T3N1	Moderately diffentiated	Sep-04	with mucinous differentiated	Alive	Dec-12	Sep-04	Sep-04	44
37	Left colon		F	381	18	2	None	T1	Moderately differentiated	Oct-04		Alive	Nov-12	Oct-04	Aug-04	68
38	Right colon		F	211	7	1	None	T3N0	Moderately differentiated	Oct-04	focal mucinous component (20%)	Dead	May-11	Oct-04	Sep-04	78
39	Right colon		M	258	11	1	None	T4N2M1	Poorly differentiated	Nov-04		Dead	Aug-06	Nov-04	Oct-04	78
40	Cecum		F	160	9	1	None	T3N1	Moderately differentiated	Nov-04		Alive	Jul-12	Nov-04	Oct-04	81
41	Sigmoid	Left colon	M	179	2	1	None	T2N0	Well differentiated	Nov-04		Dead	Jul-10	Nov-04	Oct-04	81
42	Colon		F	443	14	2	None	T4bN2MX	Well differentiated	Dec-04		Dead	Feb-05	Dec-04	Dec-04	65
43	Rectosigmoid colon		M	169	16	2	None	T1N1	Well differentiated	Dec-04		Alive	Jan-13	Dec-04	Nov-04	57
44	Right colon		F	None	None	None	None	T3N0	Moderately to poorly differentiated	Jan-05		Alive	Apr-12	Jan-05	Jan-05	86
45	Cecum and ascending	Right colon	F	323	22	2	None	None	None	Feb-05		Alive	Sep-10	Feb-05	Feb-05	76
46	Appendix		F	302	28	2	None	None	None	Jan-05	Appendix with mucinous cysadenoma	Alive	Dec-12	Feb-05	Jan-05	61
47	Right colon		F	336	16	1	None	T2N0	Well differentiated	Feb-05		Alive	Dec-12	Feb-05	Feb-05	74
48	Colon, terminal ileum	Right colon	M	282	14	1	None	T3N0	Well to moderately differentiated	Mar-05		Dead	Dec-10	Mar-05	Mar-05	79
49	Colon		M	204	3	1	None	None	None	Mar-05	Leiomyosarcoma, not adenocarcinoma	Alive	Oct-12	Mar-05	Mar-05	67
50	Ascending colon	Right colon	M	135	15	2	None	T1N0MX	Well differentiated	Apr-05		Alive	Nov-12	Apr-05	Mar-05	67
51	Colon		M	198	10	1	None	T3N2MX	Well to moderately differentiated	Apr-05		Alive	Nov-12	Apr-05	Apr-05	62
52	Right colon		F	None	None	None	None	None	None	Mar-05		Alive	Sep-12	Apr-05	Mar-05	71
53	Proximal transverse colon		M	497	10	1	None	T3N1	Moderately differentiated	May-05		Alive	Nov-12	May-05	Apr-05	60
54	Right colon		M	None	None	None	None	T3N2MX	Poorly differentiated	Jun-05		Alive	Jun-13	May-05	May-05	80
55	Sigmoid colon	Left colon	F	164	10	1	None	T3N0	Moderately differentiated	Jun-05		Alive	Oct-12	Jun-05	May-05	77
56	Right colon		M	262	17	1	None	T3N1	Poorly differentiated	Jun-05		Dead	Apr-06	Jun-05	Mar-05	70
57	Hepatic flexure/ascending	Right colon	M	137	11	1	None	None	None	Jun-05		Dead	Oct-07	Jun-05	Jun-05	90
58	Right colon		M	494	9	1	None	T4N2	Moderately differentiated	Jun-05		Alive	Nov-10	Jun-05	May-05	79
59	Right colon		M	262	8	1	None	T3N1	Moderately differentiated	Jun-05		Alive	Aug-12	Jun-05	Jun-05	53
60	Right colon		M	163	5	1	None	T1	Well differentiated	Feb-05		Dead	Jun-05	Feb-05	Feb-05	90
61	Sigmoid colon		F	394	7	1	None	T3N2	Moderately differentiated	Jul-05		Dead	Mar-11	Jun-05	Jun-05	51
62	Ascending colon	Right colon	F	362	18	2	None	T3N0		Jun-05	extensive areas of mucinous differentiation	Alive	Dec-12	Jun-05	May-05	83
63	Right colon		M	175	19	1	None	T2N0	Well differentiated	Jun-05		Alive	Aug-12	Jun-05	Jun-05	73
64	Cecum	Right colon	M	None	None	None	None	T2N1	Well differentiated	Jul-05		Alive	Aug-12	Jun-05	Jun-05	85
65	Left colon		F	373	4	1	None	T3N0	Moderately differentiated	Jul-05		Dead	Jan-08	Jul-05	Jul-05	67
66	Ileocecal valve	Right colon	F	319	24	1	None	None	None	Jul-05	Biopsy only - Intramucosa carcinoma	Dead	Apr-06	Jul-05	Jul-05	95
67	Right colon		M	204	7	1	None	T2N0	2	Jul-05		Alive	Oct-11	Jul-05	Jun-05	68
68	Colon		F	189	3	0	None	T1	Well to moderately differentiated	Aug-05	with focal mucinous differentiation	Alive	Nov-12	Aug-05	Jun-05	59
69	Colon		M	230	4	1	None	T3N0 and T3N1	Moderately differentiated	Aug-05		Alive	May-13	Aug-05	Aug-05	80
70	Transverse		F	353	12	1	None	T2N2MX	Well to moderately differentiated	Aug-05		Dead	Nov-06	Aug-05	Apr-05	96
71	Right Colon		M	168	7	0	None	T3N1	Moderately differentiated	Aug-05		Alive	Mar-10	Aug-05	Jul-05	90
72	Left colon		F	144	2	1	None	T4N1	Moderately differentiated	Aug-05		Alive	Sep-10	Aug-05	Aug-05	53
73	Left extended sigmoid	Left colon	M	261	4	0	None	T3N2MX	Well to moderately differentiated	Sep-05		Dead	Apr-10	Aug-05	Aug-05	56
74	Liver mets		M	455	11	1	None	None	None	Aug-05		Dead	Sep-05	Aug-05	Aug-05	84
75	Right colon		M	362	1	1	None	T3N2M1		Sep-05		Dead	Oct-05	Aug-05	Sep-05	70
76	Right colon		F	229	6	1	None	T3N0	Moderately differentiated	Sep-05		Alive	Jan-13	Aug-05	Aug-05	37
77	Right colon		F	263	3	1	None	T3N1V1	Moderately differentiated	Sep-05		Dead	Jan-11	Sep-05	Sep-05	85
78	Ascending colon	Right colon	M	143	17	2	None	T2N1MX	Moderately to poorly differentiated	Sep-05	Focal mucinous differentiation	Alive	Jan-13	Sep-05	Sep-05	53
79	Right colon		M	179	33	1	None	T3N0	Moderately differentiated	Sep-05	Tubular adenoma	Alive	Aug-12	Sep-05	Sep-05	56
80	Right colon, cecum		F	86			None					Dead	Nov-05	Sep-05	Sep-05	81
81	Sigmoid	Left colon	M	377	14	1	None	None	Well differentiated	Oct-05		Dead	Nov-05	Oct-05	Oct-05	78
82	Large intestine, 20 cm		F	290	25	1	None	None	None	Oct-05		Alive	Nov-12	Oct-05	Oct-05	41
83	Sigmoid		M	245	8	1	None	T3N0	2	Oct-05		Alive	Mar-13	Oct-05	Sep-05	60
84	Left colon		F	327	2	1	None	T3N0	Moderately differentiated	Oct-05		Alive	Nov-12	Oct-05	Sep-05	73
85	Proximal transverse colon		M	136	27	2	None	None	None	Dec-05	Intramucosal carcinoma	Dead	Apr-08	Oct-05	Oct-05	98
86	Right colon		F	294	24	1	None	T3N0	Moderately to poorly differentiated	Oct-04		Alive	Nov-12	Oct-05	Sep-05	74
87	Left colon		F	231	25	2	None	None	None	Oct-05	Carcinoid tumor	Alive	Dec-12	Oct-05	Sep-05	66
88	Right colon		M	228	8	1	None	T2N0	Moderately differentiated	Nov-05	70% mucinous differentiation	Alive	Nov-12	Nov-05	Nov-05	76
89	Colon		M	357	12	1	None	T2N0	Well differentiated	Dec-05		Alive	Nov-12	Dec-05	Dec-05	50
90	Appendix		M	264	16	1	None	None	None	Dec-05	Superficially invasive mucinous adenocarcinoma	Alive	May-12	Dec-05	Dec-05	51
91	Sigmoid, Right Colon		M	None	None	None	None	T4N2MX	Well to moderately differentiated	Jan-06	mucinous (colloid)	Dead	Jan-07	Jan-06	Jan-06	66
92	Right colon/cecum		F	188	13	1	None	T2N0	Well differentiated	Jan-06		Alive	Oct-11	Jan-06	Jan-06	82
93	Transverse		F	458	14	1	None	T3N1	Moderately differentiated	Jan-06		Alive	Nov-12	Jan-06	Jan-06	83
94	Colon		F	276	13	1	None	T2N1MX	Well differentiated	Feb-06	with mucin production/colloid carcinoma	Alive	Dec-12	Feb-06	Nov-05	50
95	Left colon		F	577	2	2	None	T3N1	Moderately differentiated	Mar-06		Dead	Jun-06	Mar-06	Feb-06	73
96	Left colon		F	353	7	1	None	T3N0MX	Well to moderately differentiated	Mar-06		Dead	Sep-07	Mar-06	Mar-06	89
97	Metastatic to ovaries, abdominal wall, omentum		F	517	3	0	None	None	None	Mar-06		Dead	Jul-06	Mar-06	Mar-06	54
98	Left colon		F	234	5	0	None	T3N1MX	Moderately differentiated	Apr-06		Dead	Aug-11	Apr-06	Apr-06	48
99	Rectosigmoid		M	216	4	0	None	T3N2		Jun-06		Dead	Feb-08	Apr-06	Apr-06	50
100	Left colon		F	None	None	None	None	T4N1		Jun-06		Dead	Mar-09	May-06	May-06	59
101	Sigmoid	Left colon	M	190	3	0	None	T2N0	Moderately differentiated	Jul-06		Alive	Oct-11	May-06	May-06	72
102	Transverse colon		F	276	4	1	None	T3N0MX	Well to moderately differentiated	May-06		Alive	Feb-13	May-06	May-06	82
103	Right colon		M	None	None	None	None	T2N0		Jun-06	mucinous	Alive	Dec-12	Jun-06	May-06	38
104	Transverse and left colon/splenic flexure	Left colon	M	344	12	1	None	T3N2	Poorly differentiated	Jun-06		Dead	Jun-06	Jun-06	Jun-06	77
105	Sigmoid	Left colon	F	226	20	1	None	T2N0	Moderately differentiated	Jun-06	Two tumors in 2008, T2N0 and T1N), moderately and well to moderately differentiated	Alive	Nov-12	Jun-06	Jun-06	73
106	Right colon/cecum		F	313	6	1	None	T4N2	Poorly differentiated	Mar-06		Alive	Nov-12	Jun-06	Jun-06	69
107	Right colon		F	202	13	1	None	T3N0	Moderate differentiated	Jul-06		Alive	Nov-12	Jul-06	Jun-06	69
108	Cecum	Right colon	F	369	1	1	None	None	None	Jul-06	focally mucinous - biopsy only	Dead	Jan-07	Jul-06	Jul-06	81
109	Sigmoid	Left colon		None	None	None	None	T1N1MX	Well differentiated	Aug-06	mucinous differentiation	Alive	Jun-12	Jul-06	Jul-06	61
110	Right colon/cecum		F	296	20	2	None	T3N0	Well to moderately differentiated	Jul-06	with mucinous features	Alive	Nov-12	Jul-06	Jun-06	86
111	Hepatic flexure/ascending	Right colon	M	168	18	1	None	None	None	Jul-06	not a resection specimen - mass	Dead	Jun-08	Jul-06	Jul-06	85
112	Right colon		F	None	None	None	None	T2N0MX	Well differentiated	Aug-06	mucinous/ colloid	Alive	Jan-13	Aug-06	Aug-06	65
113	Cecum and appendix	Right colon	M	304	5	1	None	(T3/T4)NXMX	Well differentiated	Sep-06	appendiceal origin	Alive	Nov-11	Aug-06	Sep-06	68
114	Cecum	Right colon	M	220	14	1	None	T3N1MX	Well differentiated	Aug-06		Alive	Feb-13	Aug-06	Jul-06	67
115	Colon		M	None	None	None	None	T4N2	Moderately differentiated	Aug-06		Dead	Nov-08	Aug-06	Aug-06	58
116	Right colon		F	298	9	1	None	T3N0MX	Moderately differentiated	Sep-06		Alive	Nov-12	Sep-06	Aug-06	81
117	Sigmoid	Left colon	F	279	5	1	None	T4N2		Oct-06		Dead	Jun-08	Sep-06	Oct-06	73
118	Ascending colon	Right colon	F	210	8	1	None	T3N1	Moderately differentiated	Oct-06		Alive	Mar-13	Oct-06	Sep-06	57
119	Transverse colon		F	321	17	2	None	T3N2	2 and 3 / 3	Oct-06		Dead	Dec-07	Oct-06	Oct-06	74
120	Rectal		F	89	48	5	None	T1NO	Moderately differentiated	Oct-06		Alive	Nov-12	Oct-06	Oct-06	81
121	Supraclavicular l.n.		M	245	22	1	None	None	Poorly differentiated	Nov-06		Dead	Aug-10	Oct-06	Oct-06	71
122	Right colon		F	566	7	1	None	T3N0	Poorly differentiated	Nov-06		Alive	Dec-12	Nov-06	Oct-06	69
123	Transverse colon neuroendocrine		F	326	7	1	None	T3N2M1 with liver mets	3/3, moderately differentiated neuroendocrine	Jan-07	3/3 and moderately differentiated disparity	Dead	Jan-07	Dec-06	Dec-06	65
124	Transverse colon		F	114	18	1	None	None	None	Dec-06	Intramucosal carcinoma	Alive	Nov-12	Dec-06	Nov-06	63
125	Rectosigmoid		F	243	24	1	None	T2N1	Moderately differentiated	Dec-06		Alive	Jun-12	Dec-06	Dec-06	72
126	Left colon		F	None	None	None	None	T3N1	Poorly differentiated	Feb-07		Dead	Jan-10	Feb-07	Feb-07	78
127	Right colon		M	103	16	1	None	T2N0	Moderately differentiated	Feb-07	Focal mucinous component	Alive	Nov-12	Feb-07	Feb-07	86
128	Rectosigmoid		F	171	6	1	None	No info	None	Mar-07	Tattoos only	Alive	Nov-12	Mar-07	Dec-06	74
129	Right colon		F	411	6	1	None	T3N1Mx	Moderately to poorly differentiated	Mar-07	focal mucinous and signet ring differentiation	Dead	Mar-07	Mar-07	Jan-07	90
130	Sigmoid colon	Left colon	M	189	3	0	None	High grade dysplasia	None	Mar-07	TA with high grade dysplasia only	Alive	Apr-12	Mar-07	Jan-07	69
131	Rectosigmoid		M	240	17	2	None	T2N0	Moderately differentiated	Jun-07		Alive	Nov-12	Apr-07	Apr-07	45
132	Ascending colon	Right colon	F	516	2	17	None	T3N2	Moderately differentiated	Apr-07		Alive	Jul-12	Apr-07	Mar-07	44
133	Right colon		M	323	9	1	None	T2N0	2 focal 3	May-07		Alive	Nov-12	Apr-07	Apr-07	68
134	Right colon		F	126	16	2	None	T2N2	N/A	May-07		Alive	Apr-12	May-07	May-07	64
135	Appendix		F	251	11	1	None	N/A	N/A	May-07		Alive	Jan-13	Apr-07	Apr-07	66
136	Right colon, hepatic flexure		M	150	35	2	None	T3N2	Moderately differentiated	Apr-07		Alive	May-13	Apr-07	Apr-07	72
137	Colon		F	313	10	1	None	T3N0MX	Well differentiated	May-07		Alive	Aug-12	May-07	Apr-07	68
138	Right colon		M	282	10	2	None	T2N0	Well differentiated	May-07		Alive	Nov-11	May-07	May-07	52
139	Right colon		M	107	7	1	None	High grade dysplasia	N/A	Jun-07		Alive	Nov-12	Jun-07	Jun-07	59
140	Transverse colon		M	342	24	2	None	T3N0	2,3	Jun-07		Dead	Jul-07	Jun-07	Jun-07	67
141	Right colon		M	283	17	10	None	T4N2		Jul-07		Dead	Aug-07	Jul-07	Jul-07	72
142	Right colon		F	364	6	1	None	T3N0	Moderately differentiated	Aug-07		Alive	Dec-12	Aug-07	Aug-07	59
143	Left colon		M	508	26	3	None	T3N1	2	Aug-07		Dead	Jul-11	Aug-07	Jul-07	73
144	Cecum	Right colon	F	255	38	1	None	T3N0	Poorly differentiated	Sep-07		Dead	Nov-07	Sep-07	Sep-07	87
145	Sigmoid	Left colon	F	None	None	None	None	T2N0	Moderately differentiated	Nov-07		Dead	Jan-10	Sep-07	Sep-07	75
146	Rectosigmoid		F	398	8	1	None	T2N0	Moderately differentiated	Sep-07		Alive	May-12	Sep-07	Sep-07	79
147	Left colon		F	None	None	None	None	T1N0MX	Well to moderately differentiated	Nov-07		Alive	Apr-13	Oct-07	Aug-07	72
148	Right colon		M	None	None	None	None	T3N1	2	Nov-07		Dead	Jan-10	Nov-07	Nov-07	86
149	Rectal sigmoid		F	336	10	1	None	T3N2MX	well differentiated	Nov-07		Alive	Nov-12	Nov-07	Nov-07	68
150	Sigmoid	Left colon	M	246	12	1	None	None	Moderately differentiated	Nov-07		Dead	Apr-08	Nov-07	Nov-07	52
151	Rectal sigmoid		F	155	11	1	None	T2N1	well to moderately differentiated	Dec-07		Alive	Jun-13	Nov-07	Nov-07	70
152	Transverse colon		M	325	29	2	None	T2N0MX	Well differentiated	Dec-07		Alive	Nov-12	Nov-07	Nov-07	63
153	Right colon		F	None	None	None	None	T3N0MX	Moderately diffentiated	Jan-08		Dead	Jun-09	Dec-07	Dec-07	81
154	Rectosigmoid		M	518	11	18	None	T4N1	High grade	Dec-07		Dead	Jul-11	Dec-07	Dec-07	64
155	Right colon		F	207	62	2	None	T3N1	Intermediate to poorly differentiated	Dec-07		Alive	Jun-13	Dec-07	Dec-07	64
156	Right colon		M	343	11	1	None	T3N0	Moderately differentiated	Dec-07		Alive	Oct-12	Dec-07	Nov-07	79
157	Right colon		F	None	None	None	None	TisN0	1	Jan-08		Alive	Jun-13	Jan-08	Jan-08	61
158	Rectosigmoid		M	224	5	None	None	T3N2	2,3	Jan-08		Alive	May-13	Jan-08	Dec-07	44
159	Right colon		F	197	8	1	None	T4N1	Poorly differentiated	Feb-08		Dead	Apr-08	Feb-08	Feb-08	64
160	Transverse colon		M	210	8	1	None	T3N0	Moderately differentiated	Feb-08		Alive	Nov-12	Feb-08	Jan-08	65
161	Left colon		M	None	None	None	None	T3N1	Moderately differentiated	Feb-08		Dead	Jun-11	Feb-08	Feb-08	82
162	Right colon		F	238	35	2	None	T3N0MX	Moderately differentiated	Feb-08		Dead	Jun-09	Feb-08	Feb-08	69
163	Sigmoid	Left colon	F	287	9	1	MSh2, MLH1, MSH6 present	T2N1	2	Feb-08		Alive	May-13	Feb-08	Jan-08	54
164	Sigmoid and rectum	Left colon	M	427	23	2	None	T4N0	Moderately to poorly differentiated	Feb-08		Dead	Mar-09	Feb-08	Feb-08	73
165	Cecum	Right colon	M	281	8	1	None	T1N0MX	Moderately differentiated	Jan-08		Dead	Apr-08	Feb-08	Feb-08	71
166	Metastatic - Portahepatis		M									Dead	Dec-09	Feb-08	Feb-08	60
167	Metastatic to liver		F	246	11	1	None	Mets to liver	N/A	Mar-08		Dead	Dec-09	Mar-08	Feb-08	61
168	Ascending and Proximal Transverse Colon	Right colon	M	340	3	1	None	T3N0	Moderately differentiated	Mar-08		Dead	Apr-08	Mar-08	Mar-08	80
169	Left colon		M	298	18	2	None	T2N0	Moderately differentiated	Apr-08		Alive	Nov-12	Apr-08	Mar-08	71
170	Right colon		F	370	6	1	None	T2N0	2	Apr-08		Alive	Feb-12	Apr-08	Mar-08	85
171	Right colon		M	302	32	2	None	TisN0	well differentiated	Apr-08		Alive	Nov-12	Apr-08	Mar-08	74
172	Appemdix		M	192	9	1	None	None	well differentiated	Apr-08		Alive	Jun-11		Apr-08	49
173	Left colon		M	294	6	1	None	T2N2	Moderately differentiated	Apr-08		Alive	Nov-12	Apr-08	Apr-08	46
174	Cecum		M	None	None	None	None	T4N1	Moderately differentiated	Apr-08		Alive	Nov-12	Apr-08	Apr-08	78
175	Right colon		M	189	21	1	None	T3N0MX	2	May-08		Dead	Aug-10	May-08	May-08	87
176	Right colon		M	519	16	2	None	T3N2M1	moderately diffentiated	May-08		Alive	Feb-13	May-08	Apr-08	69
177	Right colon		M	207	13	1	None	T3pN0MX	well to moderately differentiated	Jun-08		Alive	Oct-12	May-08	Jun-08	81
178	Appendix		F	232	29	2	None	T4pN0MX	well differentiated	Jun-08		Alive	Apr-13	Jun-08	Jun-08	52
179	Colon		M	296	5	0	None	T3pN2Mx	well to moderately differentiated	Jun-08		Dead	Sep-09	Jun-08	Jan-08	71
180	Colon		F	None	None	None	None	T4N2	2	Jul-08		Alive	Apr-13	Jul-08	Jul-08	60
181	Rectosigmoid		M	210	8	1	None	T3N0	Poorly differentiated	Jul-08		Dead	Dec-11	Jul-08	May-08	64
182	Right colon		F	255	17	2	None	T4N2Mx	Moderately to poorly differentiated	Aug-08		Dead	Aug-08	Jul-08	Mar-08	53
183	Right colon		M	379	15	1	Partial loss of MSH6 (60%), MSH2 and MLH1 present	T2N2M1	Poorly differentiated	Aug-08		Dead	Nov-08	Aug-08	Jul-08	73
184	Right colon		F	300	27	2	None	T3N0	Poorly differentiated	Sep-08		Dead	Dec-09	Sep-08	Aug-08	65
185	Right colon		F	193	11	1	None	T2	Well to moderately differentiated	Sep-08		Dead	Nov-11	Sep-08	Sep-08	81
186	Rectosigmoid		F	247	5	1	None	T3N1	Well differentiated	Sep-08		Alive	Mar-13	Sep-08	Sep-08	64
187	Sigmoid	Left colon	M	None	None	None	None	T3N0	Moderately differentiated	Nov-08		Alive	May-13	Oct-08	Oct-08	70
188	Left colon		M	363	22	1	None	T2N0	Moderately differentiated	Nov-08		Alive	Nov-12	Nov-08	Nov-08	47
189	Sigmoid	Left colon	F	226	20	1	None	T2N0	Moderately differentiated	Jun-06		Alive	Nov-12	Nov-08	Oct-08	75
190	Colon		M	273	9	1	No MSI by PCR	T2N0	Moderately differentiated	Dec-08		Alive	Dec-12	Dec-08	Oct-08	47
191	Right colon		F	212	11	1	None	TisN0	Well differentiated	Dec-08		Alive	Dec-11	Dec-08	Oct-08	60
192	Hepatic flexure	Right colon	M	None	None	None	None	T1	None	Dec-08		Alive	May-12	Dec-08	Dec-08	80
193	Transverse colon		F	249	13	1	None	T3N0MX	Well to moderately differentiated	Dec-08		Alive	Nov-11	Dec-08	Dec-08	87
194	Ascending colon	Right colon	F	226	2	0	Focal absence of MSH6, no MSH2 or MLH1	T3N2	Moderately differentiated	Dec-08		Alive	Nov-12	Dec-08	Nov-08	78
195	Right colon		F	224	14	1	Focally absent MLH1 and MSH6, MSH2 present	T3N1	Moderately to poorly differentiated	Dec-08		Alive	Jun-13	Dec-08	Dec-08	65
196	Right colon		M	300	23	1	MSH2 and MLH1 present, MSH6 not tested	T3N2	Poorly differentiated	Jan-09		Alive	May-13	Jan-09	Jan-09	73
197	Large intestine		M	None	None	None	None	T2pN0MX	Well to moderately differentiated	Feb-09		Alive	Jan-13	Jan-09	Jan-09	87
198	Left colon		F	305	19	1	None	T2N0	Moderately differentiated	Jan-09		Alive	Oct-11	Jan-09	Jan-09	79
199	Colon		F	417	1	1	None	T4N0	High grade anaplastic suggesting neuroendocrine	Feb-09		Dead	May-09	Jan-09	Jan-09	82
200	Proximal ascending colon near cecum	Right colon	F	None	None	None	None	T2pN1MX	Well to moderately differentiated	Feb-09		Dead	Feb-09	Jan-09	Jan-09	89
201	Large intestine		F	301	24	2	None	T3pN0MX	Well differentiated	Feb-09		Alive	Nov-12	Feb-09	Feb-09	68
202	Right colon		F	354	8	1	None	T3N0	Moderately differentiated	Mar-09		Alive	Sep-11	Mar-09	Feb-09	52
203	Right colon		F	335	11	1	None	T3N2	Poorly differentiated	Mar-09		Alive	Apr-13	Mar-09	Mar-09	81
204	Right colon		M	244	14	2	None	None	N/A	Mar-09	tubular adenoma with focal high grade dysplasia	Alive	Dec-12	Mar-09	Feb-09	67
205	Right and transverse		F	292	4	1	None	T3N0M1	Poorly differentiated	Apr-09		Alive	Dec-12	Apr-09	Apr-09	60
206	Cecum, 3.5 cm from ileocecal junction, 33cm colon	Right colon	M	224	7	1	None	T2,N1; T2N0; T2N1	Well to moderately differentiated	Apr-09		Alive	Jan-13	Apr-09	Mar-09	43
207	Right colon		M	None	None	None	None	T2N0	Moderately differentiated	Apr-09		Alive	Dec-12	Apr-09	Feb-09	83
208	Right colon		M	221	1	1	None	T4N2M1	Poorly differentiated	Apr-09		Dead	Aug-09	Apr-09	Apr-09	81
209	Right colon		M	None	None	None	None	T3N1MX		May-09		Alive	May-13	Apr-09	Apr-09	59
210	Sigmoid	Left colon	M	None	None	None	None	T3N2M1	No evidence of MSI	May-09		Dead	Apr-13	Apr-09	May-09	44
211	Left colon		M	None	None	None	None	T3N2M1	None	Jun-09		Alive	Jul-12	May-09	May-09	66
212	Transverse colon		F	None	None	None	None	Mets to liver	None	May-09		Dead	Nov-10	May-09	May-09	49
213	Left colon		F	179	9	0	None	T2N0	Moderately differentiated	May-09		Alive	Dec-11	May-09	Apr-09	78
214	Sigmoid colon	Left colon	F	244	22	2	None	T3pN0MX	Well to moderately differentiated	May-09		Alive	Dec-12	May-09	Apr-09	50
215	Colon		M	None	None	None	None	T2N0	Moderately differentiated	Jul-09		Alive	Aug-12	Jun-09	Jun-09	83
216	Right colon		F	285	5	0	None	T3N1	Moderately differentiated adenocarcinoma and poorly differentiated neuroendocrine differentiation	Jun-09		Alive	Jun-13	Jun-09	May-09	61
217	Right colon		F	325	31	2	no MSH2 or MSH6	T2pN0MX	Moderately differentiated	Aug-09		Alive	Dec-12	Jul-09	Jul-09	64
218	Right colon		F	295	13	1	None	T4pN1Mx	Well to moderately differentiated	Jul-09		Alive	Nov-12	Jul-09	Jul-09	68
219	Right colon		M	221	10	1	None	T3N0	Moderately differentiated	Jul-09		Alive	Jan-13	Jul-09	Jun-09	49
220	Right colon		F	190	23	1	None	T3N1	Moderately to poorly differentiated	Jul-09		Alive	Dec-12	Jul-09	Jul-09	75
221	Left colon		M	292	13	1	None	T4pN0MX	Moderately differentiated	Aug-09		Alive	Dec-12	Aug-09	Aug-09	52
222	Transverse colon		F	159	14	1	None	T4N0	Moderately differntiated	Aug-09		Alive	Mar-10	Aug-09	Aug-09	88
223	Cecum	Right colon	M	115	7	1	None	T3N0	Moderately differentiated	Aug-09		Dead	Sep-09	Aug-09	Aug-09	77
224	Right colon		F	753	10	1	None	T3N0	Well to moderately differentiated	Aug-09		Dead	Dec-10	Aug-09	Aug-09	72
225	Right colon		F	285	25	2	None	T2N0	Well differentiated	Aug-09		Alive	Nov-12	Aug-09	Aug-09	73
226	Sigmoid	Left colon	M	None	None	None	MSh2, MLH1, MSH6 present	None	Well differentiated	Aug-09		Alive	Nov-12	Aug-09	Aug-09	49
227	Rectosigmoid		M	305	16	1	None	T1pN0MX	Poorly differentiated	Oct-09		Alive	Nov-12	Oct-09	Sep-09	44
228	Sigmoid	Left colon	F	253	14	1	None	None	Moderately differentiated	Oct-09		Alive	Nov-12	Oct-09	Oct-09	92
229	Right colon		M	283	17	10	None	T4N2	Poorly differentiated	Jul-07					Jul-07	72
230	Colon		F	None	None	None	None	T3N0	Well-differentiated	Mar-09					Mar-09	61
231	Transverse colon		M	431	4	0	None	T3N0MX	Moderately differentiated	Oct-09		Dead	Nov-09	Oct-09	Oct-09	70
232	Transverse colon		F	None	None	None	None	T3NXMX	Moderately differentiated	Oct-09		Alive	Aug-12	Oct-09	Oct-09	88
233	Right colon		M	213	3	0	None	T1N0	Well differentiated	Nov-09		Alive	Jul-12	Nov-09	Oct-09	83
234	Colon		F	271	9	1	None	T4N2	Poorly differentiated	Nov-09		Dead	Nov-09	Oct-09	Nov-09	75
235	Ascending colon	Right colon	M	214	9	1	None	T3N1MX	Well differentiated	Nov-09		Alive	Dec-12	Nov-09	Oct-09	51
236	Appendix		M	276	14	2	None	None	None	Nov-09		Alive	Aug-12	Nov-09	Nov-09	51
237	Right colon		M	341	31	2	None	T3N1	Well differentiated	Dec-09		Dead	May-10	Nov-09	Nov-09	66
238	Right colon		F	215	4	0	MSH2, MLH1, and MSH6 present	T3N2	Well to moderately differentiated	Dec-09		Alive	Jun-13	Dec-09	Dec-09	50
239	Rectum		M	346	0	1	None	T2N0	Moderately differentiated	Dec-09		Alive	Apr-13	Dec-09	Nov-09	50
240	Right colon		F	209	7	1	None	T3PN1c or pN2b	Moderately to poorly differentiated	Jan-10		Dead	Jun-10	Jan-10	Dec-09	89
241	Right colon		M	169	6	1	None	T3N0	Moderately differntiated	Jan-10		Alive	Jun-12	Jan-10	Nov-09	74
242	Rectosigmoid		F	256	6	1	None	T2N1	2	Jan-10		Alive	Nov-11	Jan-10	Nov-09	78
243	Right colon		F	204	24	2	MSH2, MLH1, and MSH6 present	T1N0	Well differentiated	Feb-10		Alive	Aug-12	Feb-10	Jan-10	71
244	Colon		F	310	21	2	None	T2N0	2	Feb-10		Alive	Oct-11	Feb-10	Feb-10	56
245	Right colon		M	248	33	2	None	T3N2b	2	Feb-10
246	Right colon		M	None	None	None	None	T1N0MX	well differentiated	Mar-10		Alive	Nov-12	Mar-10	Feb-10	64
247	Right colon		M	None	None	None	None	T3N1aM1a	2	Apr-10		Dead	Jan-11	Apr-10	Apr-10	85
248	Right colon		F	126	16	1	MSH2, MLH1, and MSH6 present	T3N1	Moderately differentiated	Apr-10		Alive	Jun-13	Apr-10	Apr-10	69
249	Sigmoid colon	Left colon	F	None	None	None	None	T4apN0MX	Well to moderately differentiated	May-10		Alive	Oct-12	Apr-10	May-10	73
250	Liver		M	286	41	1	None	None	None	May-10		Alive	Jul-11	May-10	May-10	48
251	Right and transverse		M	340	8	1	None	pT4bN0	Moderately to poorly differentiated	May-10		Dead	Dec-10	May-10	May-10	67
252	Colon		F	None	None	None	None	N/A	N/A	Jun-10	No residual malignancy	Alive	Nov-12	Jun-10	May-10	58
253	Left colon		M	155	25	1	None	T3N0	Moderately differentiated	Jul-10		Alive	Nov-12	Jun-10	Jun-10	61
254	Right colon		F	298	14	None	None	T4bN(td)1c	well differentiated	Jul-10		Alive	Jun-13	Jun-10	Jun-10	66
255	Transverse colon		M	291	20	2	MSH2, MLH1, and MSH6 present	T4bN0	Moderately differentiated	Jun-10		Dead	Jan-12	Jun-10	Jun-10	81
256	Right colon		F	180	4	0	None	T2N0	well differentiated	Jul-10		Alive	Apr-13	Jul-10	Oct-09	80
257	Liver		F	None	None	None	None	None	None	Jul-10		Alive	Sep-12	Jul-10	Jul-10	60
258	Right colon		M	273	6	2	None	T2N0	Moderately differentiated	Jul-10		Alive	Feb-11	Jul-10	Jul-10	71
259	Liver		F	318	19	1	None	None	None	Jul-10		Dead	Dec-10	Jul-10	Jul-10	72
260	Right colon		F	241	30	2	None	T2N0	Moderately to poorly differentiated	Jul-10		Alive	Sep-12	Jul-10	May-10	82
261	Left colon		F	235	11	1	MSH2 and MSH6 present, MLH1 not present	T2N0	Poorly differentiated	Jul-10		Alive	Jun-13	Jul-10	Jun-10	68
262	Left and transverse		F	287	7	1	None	T4aN0	Moderately differentiated	Jul-10		Dead	Jul-11	Jul-10	Jun-10	92
263	Right colon		M	282	17	2	None	T3N2b	Poorly differentiated	Jul-10		Alive	May-13	Jul-10	Jul-10	68
264	Ascending colon	Right colon	F	240	6	1	None	T3N2bM1	Poorly differentiated	Jan-10		Dead	Oct-11	Oct-10	Jan-10	56
265	Left colon		F	175	6	1	MSH2, MLH1, and LSH6 present	T3N0	well differentiated	Oct-10		Alive	Sep-12	Oct-10	Aug-10	55
266	Right colon		F	None	None	None	None	T3N0	Moderately differentiated	Oct-10		Alive	Apr-13	Oct-10	Sep-10	82
267	Rectosigmoid		F	None	None	None	None	T4aN1c	Moderately differentiated	Oct-10		Dead	Apr-13	Oct-10	Oct-10	64
268	Colon		F	232	4	1	None	T1N0	Moderately differentiated	Oct-10		Alive	May-12	Oct-10	Sep-10	69
269	Right colon		M	200	16	1	None	T3N1a	2	Nov-10		Alive	Feb-13	Nov-10	Oct-10	54
270	Colon		F	None	None	None	None	T1N0	2	Nov-10		Alive	Oct-12	Nov-10	Oct-10	79
271	Right colon		M	83	12	1	None	T3pN0MX	Well to moderately differentiated	Jan-11		Dead	Feb-11	Dec-10	Dec-10	90
272	Right colon		M	205	6	1	None	T2pN1bMX	Well to moderately differentiated	Jan-11		Alive	Feb-13	Jan-11	Jan-11	67
273	Left colon		M	None	None	None	None	T4N2bM1	Moderately to poorly differentiated	Feb-11		Alive	May-12	Feb-11	Feb-11	57
274	Rectosigmoid		M	130	10	1	None	T3N1M1	Poorly differentiated	Apr-11		Alive	Dec-12	Mar-11	Mar-11	62
275	Right colon		F	305	4	1	None	T3N0	well differentiated	Mar-11		Dead	Apr-12	Mar-11	Mar-11	91
276	Rectosigmoid		M	189	12	1	None	None	N/A	Mar-11	No evidence of malignancy	Alive	Mar-13	Mar-11	Feb-11	56
277	Ascending colon	Right colon	F	266	11	1	None	T2N0	well to moderately differentiated	Apr-11		Alive	Sep-11	Apr-11	Mar-11	89
278	Right colon		M	None	None	None	None	T4N0	Moderately differentiated	Apr-10		Alive	Mar-13		Mar-10	74
279	Rectosigmoid		M	None	None	None	None	T4aN0	Moderately to poorly differentiated	May-11		Alive	Apr-13	May-11	Apr-11	70
280	Cecum	Right colon	F	199	10	1	MSH2, MLH1, and MSH6 present	T3N2bM1	Poorly differentiated	May-11		Dead	May-11	May-11	May-11	56
281	Colon		F	234	18	1	None	N/A	N/A	Jun-11	Adenoma with pseudoinvasion	Alive	Jan-12	Jun-11	May-11	79
282	Cecum	Right colon	F	170	13	1	MSI stable by PCR	pT4a,pN2b. pM1a	2	Jul-11		Dead	Feb-12	Jul-11	Jul-11	70
283	Right colon		F	262	5	1	None	T3N0	Moderately differentiated	Jul-11		Alive	Dec-12	Jul-11	Jul-11	70
284	Right colon		F	287	22	2	MSH2 and MSH6 present, MLH1 absent	T2N1	Moderately differentiated	Aug-11		Alive	Jun-12	Aug-11	Aug-11	45
285	Right colon		F	149	55	2	None	T2	Moderately to poorly differentiated	Aug-11		Alive	Jun-13	Aug-11	Jun-11	64
286	Cecum	Right colon	F	267	2	0	MSH2, MLH1, and MSH6 present	None	None	Aug-11		Dead	Sep-11	Aug-11	Aug-11	79
287	Ascending colon	Right colon	M	192	0	1	None	None	Moderately differentiated	Sep-11	Platelets and lymphs on 2 different days	Dead	Oct-11	Aug-11	Aug-11	64
288	Right colon		F	219	6	1	None	T3N1	Moderately differentiated	Aug-11		Alive	Apr-13	Aug-11	Aug-11	88
289	Right colon		F	302	9	1	None	cT4bN0	Moderately differentiated	Sep-11		Alive	Jul-12	Aug-11	Aug-11	84
290	Right colon		M	188	29	3	None	T1(sm1), pN1b, MX	Well differentiated	Aug-11		Alive	Apr-13	Aug-11	Aug-11	63
291	Right colon		F	266	13	1	None	T3N2b	Moderately differentiated	Sep-11		Alive	May-13	Sep-11	Aug-11	86
292	Sigmoid colon	Left colon	M	None	None	None	None	T1N0MX	Well differentiated	Nov-11		Dead	Feb-13	Sep-11	Sep-11	63
293	Right colon		F	199	1	1	None	T3N0	Moderately differentiated	Nov-11		Alive	Jan-13	Oct-11	Oct-11	88
294	Right colon		F	302	14	1	MSH2 and MSH6 present, MLH1 absent	T3N0	2	Oct-11		Alive	Dec-11	Oct-11	Sep-11	57
295	Right colon		F	None	None	None	None	TisN0	Well differentiated	Oct-11		Alive	Jun-13	Oct-11	Oct-11	59
296	Right colon		F	None	None	None	None	T3N1	Poorly differentiated	Nov-11		Alive	Dec-12	Nov-11	Nov-11	70
297	Rectosigmoid		M	183	9	1	None	T1N1a	Moderately to poorly differentiated	Dec-11		Alive	Mar-13	Dec-11	Nov-11	55
298	Sigmoid colon		M	None	None	None	None	T2N1	2	Dec-11		Alive	Apr-13	Dec-11	Dec-11	84
299	Transverse colon		M	315	6	1	None	T1N0	Well differentiated	Dec-11		Alive	Jul-12	Dec-11	Nov-11	79
300	Rectosigmoid		M	None	None	None	MSH2 and MSH6 present, MLH1 and PMS2 negative, No methylation of HMLH1 promoter detected.	T3pN0MX	Well to moderately to poorly differentiated	Mar-12		Alive	Jun-13	Dec-11	Dec-11	67
301	Sigmoid	Left colon	F	None	None	None	None	None	Moderately differentiated	Dec-11		Alive	Aug-12	Dec-11	Dec-11	87
302	Sigmoid	Left colon	M	235	18	1	None	None	None	Dec-11		Alive	Apr-13	Dec-11	Dec-11	65
303	Rectosigmoid		F	None	None	None	None	T4bN2bM1b	Moderately to poorly differentiated	Dec-11		Alive	Aug-12	Dec-11	Dec-11	75
304	Low anterior colon	Left colon	F	443	19	2	None	T4bN1	Poorly differentiated	Dec-11		Alive	Apr-13	Dec-11	Dec-11	64
305	Right colon		M	216	10	1	None	T3N1	Moderately differentiated	Jan-12		Alive	Jul-12	Jan-12	Dec-11	69
306	Ascending colon	Right colon	F	344	13	1	None	None	Moderately to poorly differentiated	Jan-12		Alive	Jan-12	Jan-12	Jan-12	70
307	Rectosigmoid		M	258	10	1	None	T2N0	Well differentiated	Feb-12		Alive	Feb-13	Feb-12	Feb-12	48
308	Colon		M	39	None	None	None	T3N0	Moderately differentiated	Feb-12		Alive	Apr-13	Feb-12	Feb-12	68
309	Right colon		F	230	15	2	None	T3N1b	Well differentiated	Feb-12		Alive	Mar-13	Feb-12	Feb-12	82
310	Right colon		F	None	None	None	MSH2, MLH1, and MSH6 present	T2N0	Moderately differentiated	Mar-12		Alive	Mar-13	Mar-12	Feb-12	78
311	Right colon		M	82	11	1	None	T4aN1	Signet ring type	Mar-12		Alive	Sep-12	Mar-12	Feb-12	66
312	Left colon		F	236	10	1	MSH2, MLH1, MSH6, and PMS2 present	T3pN0MXVN1	Well differentiated	Mar-12		Alive	Mar-13	Mar-12	Mar-12	46
313	Colon		M	177	4	1	None	T2N1	Moderately to poorly differentiated	Mar-12		Dead	Mar-12	Mar-12	Jan-12	79
314	Hepatic flexure	Right colon	M	387	5	1	None	None	Moderately differentiated	Mar-12		Dead	Apr-12	Mar-12	Mar-12	93
315	Left colon		M	184	13	1	None	T4aN0	2	Mar-12		Alive	Apr-13	Mar-12	Mar-12	74
316	Right colon		M	29	16	1	None	T3N0	Moerately differentiated	Apr-12		Alive	Sep-12	Mar-12	Mar-12	72
317	Left colon		F	210	13	1	MSH2, MLH1, MSH6, PMS2 present	T3N2M1	High grade	May-12		Alive	Dec-12	Mar-12	Mar-12	44
318	Cecum	Right colon	M	210	32	2	None	None	None	Apr-12		Alive	Apr-12	Apr-12	Apr-12	78
319	Sigmoid	Left colon	M	262	9	1	None	T4bN0	Poorly differentiated	Apr-12		Alive	Apr-13	Apr-12	Apr-12	68
320	Hepatic flexure	Right colon	F	413	16	1	None	T3N1	Poorly differentiated	May-12		Alive	Mar-13	Apr-12	Apr-12	62
321	Right colon		M	193	12	1	None	T3N0	2	Apr-12		Alive	Jul-12
322	Right colon		M	212	19	2	MSH2 amd MSH6 present, MLH1 and PMS2 absent	T2N0	2	Jun-12		Alive	Dec-12	May-12	May-12	55
323	Transverse colon		F	179	12	1	MLH1 not expressed, MSH2 not expressed	T4bN0MX	Poorly differentiated	May-12	40%mucinous	Alive	Sep-12	May-12	May-12	82
324	Colon		F	259	30	2	None	T3N2MX	Moderately to poorly differentiated	Jun-12	>50% mucinous	Alive	Nov-12	Jun-12	May-12	72
325	Rectosigmoid		F	359	24	3	MSH2, MLH1, MSH6, and PMS2 present	T3N1MX	Poorly differentiated	Jun-12		Alive	Apr-13	Jun-12	May-12	52
326	Right colon		M	316	9	1	MSH2 amd MSH6 present, MLH1 and PMS2 absent	T2N0		Jun-12	Mucinous	Alive	May-13	Jun-12	Apr-12	70
327	Right colon		M	278	4	0	MSI stable by PCR	T3N1M1a	Well to moderately differentiated	Jul-12		Alive	Sep-12	Jul-12	Jul-12	64
328	Sigmoid colon	Left colon	M	138	8	1	MSH2, MLH1, MSH6, and PMS2 present	T2N1Mx	Moderately differentiated	Jul-12		Alive	Feb-13	Jul-12	Jul-12	61
329	Sigmoid colon	Left colon	M	253	5	1	None	T3N0MX	Well to moderately differentiated	Jul-12		Alive	Sep-12	Jul-12	Apr-12	82
330	Left colon		F	257	2	0	None	T4bN0	2	Jul-12	with prominent mucinous component	Alive	Jul-12	Jul-12	Jul-12	83
331	Right colon		M	276	18	1	MSH2 and MSH6 present, MLH1 and PMS2 absent, Methylation of HMLH1 promoter detected.	T3N0	Poorly differentiated	Oct-12		Alive	Nov-12	Jul-12	Jul-12	78
332	Right colon		M	163	14	2	MSH2 and MSH6 present, MLH1 and PMS2 absent.	T2 N0	Moderately differentiated	Aug-12	BRAF detected	Alive	Aug-12	Jul-12	Jul-12	87
333	Sigmoid colon	Left colon	F	180	27	1	None	T4N1M1	Moderately differentiated	8/30//2012		Alive	May-13	Jul-12	Jul-12	70
334	Right colon		F	208	12	1	None	T2N1	Well to moderately differentiated	Aug-12		Alive	Aug-12	Aug-12	Jun-12	81
335	Right colon		F	204	9	1	MSH2, MLH1, MSH6, and PMS2 present	T4bN0MX	Poorly differentiated	Sep-12		Alive	Mar-13	Aug-12	Aug-12	70
336	Metastatic to omentum		M	213	15	1	None	None	Poorly differentiated	Sep-12		Alive	May-13	Aug-12	Aug-12	55
337	Right colon		F	122	None	None	None	T3N0VN1M1	Moderately differentiated	Aug-12		Alive	Jun-13	Aug-12	Aug-12	77
338	Rectosigmoid		F	368	14	1	MSH2, MLH1, MSH6, and PMS2 present	T3N1MX	Poorly differentiated	Sep-12		Alive	Mar-13	Sep-12	Sep-12	83
339	Rectosigmoid		M	208	18	1	None	None	None	Nov-12	Tubular adenoma with focal high grade dysplasia	Alive	Mar-13	Sep-12	Sep-12	66
340	Rectosigmoid		M	311	23	2	MSH2, MLH1, MSH6, and PMS2 present	T3N1M1	Poorly differentiated	Sep-12		Alive	Feb-13	Sep-12	Sep-12	64
341	Right colon		F	228	20	2	MSH2 and MSH6 present. MLH1 and PMS2 absent	T2N0	Moderately differentiated	Oct-12		Alive	Mar-13	Oct-12	Oct-12	74
342	Sigmoid colon		F	198	17	2	MSH2, MLH1, MSH6, and PMS2 present	T1aN0	Moderately differentiated	Oct-12		Alive	Nov-12	Oct-12	Sep-12	87
343	Rectosigmoid	Left colon	F	297	17	1	MSH2, MLH1, MSH6, and PMS2 present	T3N1b	Moderately differentiated	Jan-13		Alive	May-13	Oct-12	Oct-12	74
344	Sigmoid colon	Left colon	F	234	3	0	MSH2 and MSH6 present, MLH1 and PMS2 absent	T4N0M1	Moderately differentiated	Nov-12		Dead	Feb-13	Nov-12	Oct-12	69
345	Right colon		M	371	13	1	MSH2, MLH1, MSH6, and PMS2 present	T4aN2bM1a	3	Nov-12		Alive	Dec-12	Nov-12	Nov-12	57
346	Sigmoid colon	Left colon	M	127	5	0	MSH2, MLH1, MSH6, and PMS2 present	T3pN0	Moderately differentiated	Nov-12		Alive	Nov-12	Nov-12	Sep-12	66
347	Right colon		F	377	25	1	MSH2 and MSH6 present, MLH1 and PMS2 absent	T3N0Mx	Moderately differentiated	Dec-12		Alive	Apr-13	Nov-12	Nov-12	66
348	Right colon		F	256	36	2	MSH2, MLH1, MSH6, and PMS2 present	T2pN0	Well to moderately differentiated	Feb-13		Alive	Mar-13	Dec-12	Dec-12	77
349	Sigmoid colon	Left colon	F	322	16	2	None	None	None	Dec-12	Marginal zone lymphoma	Alive	Feb-13	Dec-12	Dec-12	61
350	Transverse colon		F	305	17	1	None	None	None	Jun-08		Dead	Apr-10	Jun-08	Jun-08	94
351	Cecum		F	363	10	1	None	None	None	Mar-09	TA with severe dysplasia	Dead	Mar-09	Feb-09	Mar-09	77
352	Rectosigmoid		M	240	23	1	None	T3N2MX	Poorly differentiated	Mar-09		Alive	May-13	Mar-09	Mar-09	48
353											Not colon cancer - pancreatic
354											Not colon cancer - Appendicitis
355											Not colon cancer - breast cancer
356	Cecum		Male	None	None	None	None	T3N2M1	Well differentiated	Dec-04		Dead	Jun-09	Dec-04	Dec-04	59
357	Right colon		M	226	13	1	None	T2N0MX	Well to moderately differentiated	Jan-05		Dead	Jun-06	Dec-04	Dec-04	80
358	Colon		F	None	None	None	None	T3N1	Moderately differentiated	Feb-04		Dead	Jan-13	Feb-04	Feb-04	77
359	Right colon		M	311	2	1	None	T3N0	Well to moderately differentiated	Apr-04		Dead	Mar-06	Apr-04	Mar-04	50
360	Mets to bladder		F	None	None	None	None	None	None	Apr-04		Dead	Jul-10	Apr-04	Apr-04	82
361	Right colon		M	None	None	None	None	T3N2M1	2 focal 3	Jul-04		Dead	Jul-08	Jun-04	Jun-04	80
362			F	None	None	None	None	None	Poorly differentiated	Sep-04		Dead	Jul-11	Sep-04	Sep-04	80
363			M	None	None	None	None	T3N0	Moderately differentiated	Jun-00		Dead	Jan-11	Jun-04	Jun-04	76
364	Right colon		M	206	24	3	None	T3N0	Well differentiated	Aug-04		Dead	Feb-07	Jun-04	Jun-04	80
365	Transverse colon		F	167	21	1	None	T4N2	Moderately differentiated	Aug-04		Dead	May-06	Jul-04	Jul-04	78
366	Right colon		M	136	19	2	None	None	None	Jul-04	Serrated and tubular adenoma	Alive	Nov-12	Jul-04	Jul-04	75
367	Cecum		F	None	None	None	None	None	None	Mar-05	Adenocarcinoma in situ previous mucinous carcinoma at Sloane Kettering	Alive	Sep-12	Mar-05	Feb-05	74
368											Not colon cancer
369	Right colon		M	254	34	1	None	T3N2	Poorly differentiated	Feb-05	focal mucinous component	Dead	Jun-06	Feb-05	Feb-05	78
370	Rectosigmoid		M	None	None	None	None	None	None	Dec-04	Biopsy only	Dead	Apr-09	Dec-04	Dec-04	72
371			F								Not colon cancer
372	Sigmoid colon	Left colon	F	161	12	1	None	None	None	Aug-05	Our specimen only has tattoo, no tumor	Alive	Jul-13	Aug-05	Jun-05	64
373	Colon		F	None	None	None	None	T3N0	2	Aug-05		Dead	Jan-11	Aug-05	Aug-05	79
374	Sigmoid colon	Left colon	M	243	1	0	None	T3N2	Moderately differentiated	Jun-05		Dead	Jan-07	Jun-05	Jun-05	75
375			M	None	None	None	None	T4N2		Mar-05		Dead	Jan-08	Mar-05	Mar-05	56
376	Left colon		M	133	23	1	None	T2N0	Moderately differentiated	Jul-05		Dead	Mar-06	Jul-05	Jul-05	82
377	Right colon		M	None	None	None	None	T3N0MX	Moderately differentiated	Oct-05		Alive	Dec-12	Sep-05	Oct-05	84
378	Colon		F	None	None	None	None	T3N1	Moderately differentiated	Oct-05		Alive	Dec-12	Oct-05	Jul-05	86
379	Right colon		M	None	None	None	None	None	None	Feb-06	No residual dysplasia/carcinoma	Alive	Nov-12	Jul-06	Jun-06	69
380	Cecum	Right colon	F	None	None	None	None	T2N0	Well to moderately differentiated	Mar-06	mucinous	Dead	Jan-08	Feb-06	Jan-06	85
381	Right colon		M	None	None	None	None	T2N0		Mar-06		Dead	Dec-09	Feb-06	Mar-06	63
382	Right colon		F	380	13	2	None	T3N0	3/3 Poorly differentiated	Apr-06	with neuroendocrine and signet ring differentiation	Dead	Aug-11	Apr-06	Apr-06	89
383	Transverse colon, splenic flexure	Left colon	F	None	None	None	None	T2N0MX	Well to moderately differentiated	Jan-07		Dead	Sep-09	Dec-06	Dec-06	72
384	Sigmoid colon	Left colon	M	None	None	None	None	T2N0	Moderately differentiated	Jul-06		Alive	Nov-12	Jul-06	Jun-06	79
385	Right colon		F	None	None	None	None	T3N0		May-06		Dead	Dec-08	Apr-06	May-06	77
386	Right colon		M	208	4	1	None	T1N0	None	Aug-06	Mucinous	Alive	Sep-11	Aug-06	Aug-06	77
387	Sigmoid	Left colon	F	589	12	2	hMLH-1 present hMSH-2 20% decrease	T2N1M1	Well differentiated	Sep-06	with mucinous differentiation	Dead	Apr-07	Sep-06	Sep-06	32
388	Right colon		M	None	None	None	None	T3N1MX	Moderately differentiated	May-06		Dead	Dec-08	May-06	Apr-06	76
389	Mets to liver		F	282	4	1	None	None	Moderately differentiated	Jul-06		Dead	Jul-07	Jul-06	Jul-06	65
390	Colon		M	499	10	1	None	T4N1M1	Moderately to focally poorly differentiated	Oct-06		Alive	Mar-10	Oct-06	Sep-06	64
391	Colon		M	173	27	2	None	T3N0	Well differentiated	Feb-07		Dead	Oct-11	Feb-07	Feb-07	75
392	Transverse colon		F	None	None	None	None	None	None - Grade 1	Feb-07	Follicular lymphoma	Alive	Jul-12	Feb-07	Feb-07	51
393	Left colon		M	117	9	1	None	T3N0	Moderately differentiated	Apr-07		Daed	Jun-07	Feb-07	Feb-07	79
394	Right colon		M	240	15	2	None	T2N0MX	Moderately differentiated	Feb-07		Alive	Feb-13	Feb-07	Jan-07	70
395	Right		F	None	None	None	None	T2N1MX	Well differentiated	May-07		Alive	Aug-13	Jan-07	Jan-07	80
396	Ascending colon		M	311	19	1	None	None	None	Jan-07		Dead	Jun-08	Jan-07	Jan-07	80
397											Malignant melanoma of skin, not adenocarcinoma	Dead	Jan-08	Aug-07	Jul-07	91
398	Right colon		M	368	9	1	None	T4N2	Moderately differentiated	Apr-08		Dead	Mar-09	Apr-08	Apr-08	58
399	Colon		M	None	None	None	None	T1N0	Well differentiated	Apr-07		Alive	May-13	Apr-07	Apr-07	52
400	Rectosigmoid		F	318	14	1	None	T3N0	Well differentiated	Jul-07		Alive	Jun-12	Jul-07	Jul-07	80
401	Sigmoid	Left colon	F	208	16	1	None	T4N2		Mar-07		Dead	Jun-07	Mar-07	Mar-07	89
402	Right colon		M	None	None	None	None	T3N1	Moderately differentiated	Mar-07		Alive	Nov-12	Mar-07	Feb-07	55
403	Sigmoid colon	Left colon	M	None	None	None	None	T3N1	Well differentiated	Feb-07		Alive	Feb-13	Feb-07	Feb-07	79
